# Supplementary material for: Reversible Photochromic Reactions of Bacteriorhodopsin from Halobacterium salinarum at Femto- and Picosecond Times
Source: Molecules. 2024 Oct 13;29(20):4847. doi: 10.3390/molecules29204847 (PMC11510181; doi:10.3390/molecules29204847)
Supplement: Supplementary file 1 [file molecules-29-04847-s001.zip]

Archive with 1 entries (1 files):
- molecules-3206729-supplementary.pdf
